# Supplementary material for: Pre-Treatment with Dacarbazine Sensitizes B16 Melanoma to CAR T Cell Therapy in Syngeneic Mouse Model
Source: Int J Mol Sci. 2025 Dec 24;27(1):189. doi: 10.3390/ijms27010189 (PMC12785862; doi:10.3390/ijms27010189)
Supplement: Supplementary file 1 [file ijms-27-00189-s001.zip]

Archive with 1 entries (1 files):
- ijms-3976117-supplementary.pdf
